# Supplementary material for: Synthetic Glycolipids as Molecular Vaccine Adjuvants: Mechanism of Action in Human Cells and In Vivo Activity
Source: J Med Chem. 2021 Aug 12;64(16):12261–72. doi: 10.1021/acs.jmedchem.1c00896 (PMC8404200; doi:10.1021/acs.jmedchem.1c00896)
Supplement: Supplementary file 1 — jm1c00896_si_001.csv [file jm1c00896_si_001.csv]

Compound	SMILES	Kd (µM)	NF-κB Activation (% of LPS at 25 µM)	TNF-α induction (pg/mL at 25 µM)	IL-1β induction (pg/mL at 25 µM)	IL-6 induction (pg/mL at 25 µM)	Antibody response to OVA immunization (AUC)
FP11	O=C(CCCCCCCCCCCCC)O[C@H]1[C@H](OC(CCCCCCCCCCCCC)=O)[C@@H](CO)O[C@H](OP(O[Na])(O[Na])=O)[C@@H]1NC(CCCCCCCCCCCCC)=O	0.18	60%	50	100	80	7
FP111	O=C(CCCCCCCCCCCCC)O[C@H]1[C@H](OC(CCCCCCCCCCCCC)=O)[C@@H](COP(O[Na])(O[Na])=O)O[C@H](OP(O[Na])(O[Na])=O)[C@@H]1NC(CCCCCCCCCCCCC)=O	N/D	0%	N/D	N/D	N/D	N/D
FP18	O=C(CCCCCCCCCCC)O[C@H]1[C@H](OC(CCCCCCCCCCC)=O)[C@@H](CO)O[C@H](OP(O[Na])(O[Na])=O)[C@@H]1NC(CCCCCCCCCCC)=O	0.57	40%	300	450	0	9.5
1	N[C@@H]1[C@@H](O)[C@H](O)[C@@H](CO)O[C@H]1O
2	O[C@H]1[C@H](N=[N+]=[N-])[C@@H](O)[C@H](O)[C@@H](CO)O1
3	O[C@H]1[C@H](N=[N+]=[N-])[C@@H](O)[C@H]2[C@@H](CO[C@@H](C3=CC=C(OC)C=C3)O2)O1
4	O[C@H]1[C@H]2[C@@H](CO[C@@H](C3=CC=C(OC)C=C3)O2)O[C@@H](O[Si](C)(C)C(C)(C)C)[C@@H]1N=[N+]=[N-]
5	N[C@@H]1[C@@H](O)[C@H]2[C@@H](CO[C@@H](C3=CC=C(OC)C=C3)O2)O[C@H]1O[Si](C)(C)C(C)(C)C
6	COC(C=C1)=CC=C1[C@H]2O[C@H]3[C@H](OC(CCCCCCCCCCCCC)=O)[C@@H](NC(CCCCCCCCCCCCC)=O)[C@H](O[Si](C)(C)C(C)(C)C)O[C@@H]3CO2
7	COC(C=C1)=CC=C1[C@H]2O[C@H]3[C@H](OC(CCCCCCCCCCC)=O)[C@@H](NC(CCCCCCCCCCC)=O)[C@H](O[Si](C)(C)C(C)(C)C)O[C@@H]3CO2
8	O[C@H]1[C@H](OC(CCCCCCCCCCCCC)=O)[C@@H](NC(CCCCCCCCCCCCC)=O)[C@H](O[Si](C)(C)C(C)(C)C)O[C@@H]1COCC2=CC=C(OC)C=C2
9	O[C@H]1[C@H](OC(CCCCCCCCCCC)=O)[C@@H](NC(CCCCCCCCCCC)=O)[C@H](O[Si](C)(C)C(C)(C)C)O[C@@H]1COCC2=CC=C(OC)C=C2
10	O=C(CCCCCCCCCCCCC)N[C@@H]1[C@@H](OC(CCCCCCCCCCCCC)=O)[C@H](OC(CCCCCCCCCCCCC)=O)[C@@H](COCC2=CC=C(OC)C=C2)O[C@H]1O[Si](C)(C)C(C)(C)C
11	O=C(CCCCCCCCCCC)N[C@@H]1[C@@H](OC(CCCCCCCCCCC)=O)[C@H](OC(CCCCCCCCCCC)=O)[C@@H](COCC2=CC=C(OC)C=C2)O[C@H]1O[Si](C)(C)C(C)(C)C
12	O[C@H]1[C@H](NC(CCCCCCCCCCCCC)=O)[C@@H](OC(CCCCCCCCCCCCC)=O)[C@H](OC(CCCCCCCCCCCCC)=O)[C@@H](COCC2=CC=C(OC)C=C2)O1
13	O[C@H]1[C@H](NC(CCCCCCCCCCC)=O)[C@@H](OC(CCCCCCCCCCC)=O)[C@H](OC(CCCCCCCCCCC)=O)[C@@H](COCC2=CC=C(OC)C=C2)O1
14	O=C(CCCCCCCCCCCCC)N[C@@H]1[C@@H](OC(CCCCCCCCCCCCC)=O)[C@H](OC(CCCCCCCCCCCCC)=O)[C@@H](COCC2=CC=C(OC)C=C2)O[C@@H]1OP(OCC3=CC=CC=C3)(OCC4=CC=CC=C4)=O
15	O=C(CCCCCCCCCCC)N[C@@H]1[C@@H](OC(CCCCCCCCCCC)=O)[C@H](OC(CCCCCCCCCCC)=O)[C@@H](COCC2=CC=C(OC)C=C2)O[C@@H]1OP(OCC3=CC=CC=C3)(OCC4=CC=CC=C4)=O
16	OC[C@H]1O[C@H](O)[C@H](NC(CCCCCCCCCCCCC)=O)[C@@H](OC(CCCCCCCCCCCCC)=O)[C@@H]1OC(CCCCCCCCCCCCC)=O
17	O=C(CCCCCCCCCCCCC)N[C@@H]1[C@@H](OC(CCCCCCCCCCCCC)=O)[C@H](OC(CCCCCCCCCCCCC)=O)[C@@H](COP(OCC2=CC=CC=C2)(OCC3=CC=CC=C3)=O)O[C@@H]1OP(OCC4=CC=CC=C4)(OCC5=CC=CC=C5)=O
